# Supplementary material for: Comprehensive Genomic Profiling of Small-Cell Lung Cancer Reveals Frequent Potentially Targetable Alterations
Source: Int J Mol Sci. 2025 Nov 27;26(23):11512. doi: 10.3390/ijms262311512 (PMC12692088; doi:10.3390/ijms262311512)
Supplement: Supplementary file 1 [file ijms-26-11512-s001.zip]

Archive with 5 entries (5 files):
- Supplementary Table 5_revised.docx
- Supplementary Table 1_revised.xlsx
- Supplementary Table 4_revised.xlsx
- Supplementary Table 3.docx
- Supplementary Table 2.docx
