# Supplementary material for: Comprehensive Genomic Profiling of Small-Cell Lung Cancer Reveals Frequent Potentially Targetable Alterations
Source: Int J Mol Sci. 2025 Nov 27;26(23):11512. doi: 10.3390/ijms262311512 (PMC12692088; doi:10.3390/ijms262311512)
Supplement: Supplementary file 1 [file ijms-26-11512-s001.zip › Supplementary Table 4_revised.xlsx]

## Sheet: Munka1
ID	Age	Sex	Ethnicity	Stage	Therapy	Site of sample	Follow up (months)	Status at last follow up
UPL24-003878	73	F	Caucasian	extended	chemotherapy and radiotherapy	brain	4	deceased
UPL24-003879	75	M	Caucasian	extended	chemotherapy	brain	1	deceased
UPL24-003881	64	M	Caucasian	extended	chemotherapy and radiotherapy	brain	15	deceased
UPL24-003882	64	M	Caucasian	extended	none	stomach	2	deceased
UPL24-003885	60	F	Caucasian	extended	not available	brain	not available	not available
UPL24-003886	64	F	Caucasian	extended	chemotherapy	brain	23	deceased
UPL24-003887	63	F	Caucasian	extended	chemotherapy	brain	76	alive
UPL24-003888	58	M	Caucasian	extended	chemotherapy	brain	74	alive
UPL24-003889	61	M	Caucasian	extended	not available	brain	9	deceased
UPL24-003890	64	M	Caucasian	extended	not available	brain	not available	not available
UPL24-003891	58	F	Caucasian	extended	not available	brain	not available	not available
UPL24-003893	63	F	Caucasian	extended	not available	brain	1	deceased
UPL24-003895	87	M	Caucasian	extended	none	colon	0	deceased
UPL24-003897	48	F	Caucasian	extended	chemotherapy and radiotherapy	brain	37	deceased
UPL24-003898	58	M	Caucasian	extended	chemotherapy and radiotherapy	brain	26	deceased
UPL24-003899	61	F	Caucasian	extended	chemotherapy	brain	10	deceased
UPL24-003901	67	M	Caucasian	extended	chemotherapy	brain	8	deceased
UPL24-003902	60	M	Caucasian	extended	chemotherapy	brain	5	deceased
UPL24-004137	65	F	Caucasian	extended	not available	brain	not available	not available
UPL24-004140	65	F	Caucasian	extended	none	primary tumor	1	deceased
UPL24-004143	54	M	Caucasian	extended	chemotherapy	brain	9	deceased
UPL24-004144	64	M	Caucasian	extended	chemotherapy	primary tumor	0	deceased
UPL24-004145	71	F	Caucasian	extended	radiotherapy	liver	2	deceased
UPL24-004147	68	F	Caucasian	extended	not available	brain	not available	not available
UPL24-004233	68	F	Caucasian	limited	chemotherapy	primary tumor	8	deceased
UPL24-004237	61	M	Caucasian	extended	none	primary tumor	0	deceased
UPL24-004238	63	M	Caucasian	extended	none	primary tumor	1	deceased
UPL24-004242	61	F	Caucasian	extended	not available	liver	not available	not available
UPL24-004243	53	M	Caucasian	extended	chemotherapy	skin	12	deceased
UPL24-004244	70	F	Caucasian	extended	none	liver	1	deceased
UPL24-004246	67	M	Caucasian	extended	chemotherapy	liver	5	deceased
UPL24-004251	63	M	Caucasian	limited	not available	primary tumor	30	alive
UPL24-004257	66	F	Caucasian	extended	none	brain	5	deceased
UPL24-004260	62	M	Caucasian	limited	chemotherapy	primary tumor	81	alive
UPL24-004560	66	F	Caucasian	extended	not available	brain	not available	not available
UPL24-004633	68	F	Caucasian	extended	chemotherapy and radiotherapy	cervical lymph node	33	deceased
UPL24-004634	58	F	Caucasian	extended	chemotherapy	primary tumor	43	deceased
UPL24-004636	56	F	Caucasian	limited	chemotherapy and radiotherapy	primary tumor	16	deceased
UPL24-004637	73	F	Caucasian	extended	chemotherapy	primary tumor	8	deceased
UPL24-004638	59	F	Caucasian	extended	chemotherapy and immunotherapy	primary tumor	24	deceased
UPL24-004639	65	F	Caucasian	extended	none	primary tumor	0	deceased
UPL24-004640	68	M	Caucasian	extended	chemotherapy and immunotherapy	primary tumor	17	alive
UPL24-004641	72	F	Caucasian	extended	chemotherapy	primary tumor	5	deceased
UPL24-004643	71	F	Caucasian	extended	chemotherapy	primary tumor	6	deceased
UPL24-004644	74	M	Caucasian	extended	chemotherapy	primary tumor	7	deceased
UPL24-004645	65	M	Caucasian	extended	none	primary tumor	0	deceased
UPL24-004646	72	F	Caucasian	extended	chemotherapy	primary tumor	2	deceased
UPL24-004647	66	F	Caucasian	extended	chemotherapy and radiotherapy	primary tumor	55	alive
UPL24-004648	65	F	Caucasian	extended	chemotherapy	primary tumor	13	deceased
UPL24-004650	64	M	Caucasian	extended	chemotherapy	primary tumor	10	deceased
UPL24-004651	43	F	Caucasian	limited	chemotherapy	primary tumor	22	alive
UPL24-004652	59	M	Caucasian	limited	chemotherapy and radiotherapy	primary tumor	13	deceased
UPL24-004653	69	F	Caucasian	extended	chemotherapy and radiotherapy	primary tumor	13	deceased
UPL24-004707	64	M	Caucasian	limited	chemotherapy and radiotherapy	primary tumor	16	alive
UPL24-004708	64	F	Caucasian	extended	chemotherapy	primary tumor	3	deceased
